# Supplementary material for: Overexpression of Potential Markers of Regulatory and Exhausted CD8+ T Cells in the Peripheral Blood Mononuclear Cells of Patients with B-Acute Lymphoblastic Leukemia
Source: Int J Mol Sci. 2023 Feb 24;24(5):4526. doi: 10.3390/ijms24054526 (PMC10003658; doi:10.3390/ijms24054526)
Supplement: Supplementary file 1 [file ijms-24-04526-s001.zip › Supplementary Tables.xlsx]

## Sheet: Table S1
	Table S1. Mean overexpression values of normalized surface Treg markers demonstrating positive correlation with Ki-67 in B-ALL patients compared to HSs.
	Marker	Linear scale	log2 scale
	CD39	3.6	1.8
	CTLA-4	6.3	2.6
	TIGIT	3.8	1.9
	TIM-3	2.3	1.2
	TNFR2	3	1.6

## Sheet: Table S2
	Table S2. Mean overexpression values of normalized Treg phenotypic/functional genes in B-ALL patients compared to HSs.
	Marker	Linear scale	log2 scale
	FoxP3	23.93	4.58
	Helios	2.01	1.01
	IL-10	23.02	4.52
	TGF-β	30.65	4.94

## Sheet: Table S3
	Table S3. Raw expression data of B-All patients (log2 scale).
	Treg/CD8 Markers																				Functional Genes					T cell signature									CD8 Markers
	HAVCR2	TNFRSF1B	TNFRSF9	TIGIT	ENTPD1	TNFRSF4	ICOS	PDCD1	PDCD1LG2	LAG3	TNFRSF18	IL2RA	CCR8	IL21R	CD226	CTLA4	FCRL3	CXCR3	CCR4	HLA-DRA	FOXP3	MKI67	IL-10	IKZF2	TGFB1	CD2	CD247	CD28	CD3G	GPR171	GZMK	KLRB1	TRAT1	TRBC1,TRBV25-1	CD8A	CD8B	GZMB	GNLY
Pt1	8.96157	11.8398	8.5004	8.83964	10.2797	10.1762	8.51171	10.8773	8.4138	8.86372	8.60552	8.25158	9.28677	10.7285	8.03623	8.20467	11.683	9.40222	8.4258	18.3577	10.2124	12.2665	7.90334	11.584	13.2431	9.26052	9.14578	8.24346	9.75133	8.69251	9.2888	9.38924	7.60036	11.1156	9.60568	8.63198	8.65044	9.95696
Pt2	9.27468	12.1674	9.28845	8.47994	10.9388	10.3905	8.94597	10.2706	9.48977	8.83118	9.47249	9.8398	9.77096	12.2192	8.17328	8.39296	8.89763	10.1818	8.66903	17.6901	10.4259	11.6607	8.82454	8.28693	12.4233	10.0633	10.4877	8.13155	9.78873	8.84433	10.497	10.4313	8.05913	13.0155	10.7707	8.66064	10.9814	10.1819
Pt3	9.1533	9.53446	9.42471	8.91352	10.7891	10.9767	9.26976	11.1115	9.82688	9.17592	10.2598	10.0038	9.78627	10.449	8.20276	8.45072	8.25635	10.0521	9.29957	18.4828	10.9377	10.3061	8.39596	10.5042	11.9811	10.5163	11.4368	8.43271	9.71474	9.06194	10.7483	9.9877	8.07168	12.3883	10.6877	8.61007	10.5168	10.1916
Pt4	9.55359	12.3312	8.80607	8.60359	10.8099	10.9502	9.36562	10.0464	8.4407	8.64739	9.3231	9.14098	8.68919	8.90794	8.10664	8.82419	9.56043	10.1317	8.29076	16.3993	9.94166	13.2016	8.10182	8.82346	13.5802	10.4069	10.9168	8.22632	9.40212	9.0839	11.4965	9.70888	8.6908	13.3707	11.5911	8.89188	10.3787	10.7539
Pt5	9.20736	11.6689	8.73081	8.71057	10.4868	10.3229	8.76944	10.7164	8.54117	8.99904	9.02862	8.94342	9.26127	10.6891	8.03017	8.21747	11.5485	9.43632	8.56579	18.3791	10.3108	12.1375	7.42206	11.564	12.3748	9.64969	9.96539	8.32076	9.14705	9.00837	9.51458	9.33541	8.03925	11.4599	9.96888	8.7163	9.0292	9.80046
Pt6	10.1466	13.1845	9.50498	9.20109	11.488	11.7408	10.9519	10.6586	8.28045	9.21757	10.6764	10.0983	8.90108	11.1961	8.02187	10.0517	9.3978	10.0218	8.50906	16.243	10.4391	11.8558	8.44336	9.05916	15.6227	11.6764	12.1448	10.1349	10.8518	11.4482	14.0832	11.3216	8.78182	14.7496	12.3598	9.20163	13.5538	13.3317
Pt7	9.15213	10.1007	9.65084	8.60925	11.0055	10.7997	9.72238	10.4767	9.46062	9.49621	9.65714	9.7451	9.97874	9.68331	8.20984	9.0222	8.83596	10.1281	9.20149	18.1713	10.6773	10.3323	8.6591	9.88634	11.2222	10.3987	10.9874	8.66903	10.5482	8.79364	12.0756	15.1095	8.68405	13.5912	11.5131	8.78696	11.4388	11.4021
Pt8	9.34194	12.315	8.97186	8.51412	11.2889	9.7707	8.55873	10.3365	8.44981	8.56171	8.94585	9.13653	8.92849	9.01207	8.13602	8.1058	8.68801	9.57412	8.3036	16.5958	9.99097	12.7793	8.05143	7.98755	14.7613	9.73329	10.5499	7.98959	9.00904	8.69808	10.3712	9.08422	8.22786	11.8872	10.5341	8.4477	9.21784	9.59945
Pt9	8.6714	13.1474	8.78532	9.05585	10.2132	9.84847	8.16586	10.8194	8.45006	8.90914	8.89291	9.3981	9.26019	9.27994	7.85636	8.29366	12.1569	9.58903	8.40654	18.3762	10.2575	13.4287	7.57569	9.70072	13.262	9.11489	12.2055	8.40446	8.73617	8.68815	9.71344	8.75251	7.80516	10.8883	9.43505	8.79299	9.10415	9.70536
Pt10	8.65252	13.041	8.76025	8.76583	11.1078	10.6075	8.75305	11.0613	8.44576	9.15836	9.28887	8.84427	9.16779	8.97928	7.75649	8.46899	12.2063	9.36737	8.65327	18.3801	10.6574	13.7649	7.81551	9.49189	13.2848	8.74662	11.8211	8.06727	9.33378	9.18058	9.53368	8.67073	7.76202	10.894	9.40852	8.66494	8.88026	9.95784
Pt11	9.48148	13.2614	9.44766	8.66199	12.1606	10.5669	9.11325	10.4901	9.33514	9.43761	9.81823	10.1377	9.9844	9.69841	8.18378	8.4365	8.76894	9.92102	9.1854	17.4146	10.3913	11.8476	8.45018	8.40092	12.9865	10.1467	10.5202	8.07489	9.47054	9.16206	10.545	10.6475	7.94427	12.3244	10.804	8.65188	10.7831	9.73878
Pt12	9.72081	12.6625	9.26695	8.65285	11.1588	10.3114	9.77732	10.549	8.58105	8.64537	9.19219	9.33952	8.82985	8.79243	7.96901	8.51893	8.53551	10.1337	8.28522	16.2429	10.0598	11.6337	8.69693	10.0145	14.6685	10.6954	11.4797	8.89791	10.403	9.94708	10.5863	11.1321	9.26348	13.8932	11.5107	8.97502	12.0654	12.8738
Pt13	9.75041	13.2986	9.19439	8.64494	11.3122	9.89013	8.69432	10.4766	8.66754	8.81826	8.63463	11.3105	9.00602	10.6481	8.00506	8.26421	8.5783	10.5331	8.53329	16.88	10.0971	12.9759	8.92864	8.25852	14.9731	9.99005	10.1995	8.02846	9.03941	10.6805	10.3342	9.85851	8.05344	11.6564	10.8937	8.44634	10.4179	10.6922
Pt14	9.23838	10.6522	9.31578	9.0326	12.447	10.9085	8.71139	10.8903	9.30929	9.13817	9.21941	10.4324	9.03996	9.04097	8.30993	8.31102	8.40425	10.1149	9.14226	15.7301	10.5201	11.781	8.06086	8.53931	13.2956	9.60392	10.6147	8.23391	9.16292	8.58007	10.0385	9.08868	8.01352	10.8446	10.2739	8.66452	10.3334	8.8591
Pt15	9.19345	12.3859	13.0938	8.6893	10.9964	11.573	9.26172	11.0177	9.79004	9.30649	11.9774	10.0315	9.83248	10.826	8.04565	8.30063	8.59447	10.2359	9.25011	18.0678	10.5152	9.47241	9.79261	9.0448	11.4825	10.0757	10.8209	8.68148	9.57063	9.1557	10.0428	15.7411	7.91892	11.8699	10.4085	8.7445	12.0873	10.9774
Pt16	9.82577	12.0729	8.90908	8.4839	11.3335	10.5881	8.68233	10.3052	8.58722	8.61434	8.99283	9.26221	8.33633	10.6425	8.34243	8.03815	9.52771	10.2538	8.46687	16.0321	10.1113	12.3642	8.22014	9.27875	14.6074	10.6492	12.1009	8.08958	10.3076	10.1131	12.6719	11.8986	8.34123	13.2827	11.6914	8.50768	14.6335	14.0288
Pt17	9.22064	10.9609	9.53733	8.83867	10.7105	10.6106	8.96391	10.1403	9.4249	9.36199	9.53082	9.61894	9.84347	9.40948	8.26369	8.53278	8.64512	10.0455	9.08084	18.0802	10.5456	11.1891	8.0326	8.77946	12.3482	10.0893	10.6882	8.1572	9.4535	10.1824	11.2532	11.408	8.06199	11.9484	10.3649	8.59924	11.0887	9.52998
Pt18	9.9131	12.2358	9.45455	9.11171	11.1401	10.46	9.47608	10.4564	8.51672	8.78218	9.2053	9.65388	8.85695	8.99353	8.03375	8.91636	9.1746	10.021	8.69471	15.5422	10.1592	10.1876	8.54102	8.64965	14.4497	10.9456	11.4151	9.25965	10.7369	10.1059	12.4709	10.9822	9.00231	14.023	11.5279	8.8327	12.7271	12.524
Pt19	8.94737	10.9212	8.92985	9.3004	10.0841	10.0669	9.06784	11.0583	8.43817	8.91854	9.61521	8.96503	8.97757	10.8329	8.06727	8.08852	10.073	9.77556	8.45059	18.1862	10.2676	10.6729	7.51594	15.3322	10.9344	12.2222	11.2054	8.29283	9.44276	9.13445	11.0201	9.99367	8.18354	13.0553	10.9283	8.78591	10.3829	10.8333
Pt20	8.96168	10.7514	9.21745	8.70532	10.6209	11.7771	9.74646	10.3262	9.33613	9.23582	11.2327	9.92157	10.2149	9.55834	8.17513	8.38076	8.50446	10.2461	9.33851	17.3557	10.5488	11.2139	7.96272	8.32242	13.2328	10.3224	10.8061	8.32782	9.50054	8.58541	10.24	10.6692	8.20711	12.7343	10.4473	8.54624	10.8997	10.8624
Pt21	10.6194	9.60229	8.657	9.11637	12.0332	10.8981	8.89184	11.2227	8.48196	9.29715	9.87563	10.9326	9.09151	10.8313	7.97533	8.22824	13.5534	9.66615	8.78666	17.9842	10.5578	12.9359	7.85393	12.8835	12.0503	9.04685	10.4532	8.10124	12.4792	8.97596	9.49943	8.88682	8.11619	13.4245	9.29916	8.83185	9.62679	9.82944
Pt22	9.23857	11.1338	10.2506	8.68261	10.9163	12.293	9.93661	10.1158	10.0262	9.80061	9.90593	10.4941	10.0279	10.587	8.53325	8.5552	8.3856	10.6117	9.40146	17.2602	11.1507	9.84967	8.14481	8.28151	13.7788	11.5173	11.1008	8.44684	10.2018	8.97613	11.5388	11.1941	8.86981	13.3275	11.441	8.45935	11.3188	10.4667
Pt23	9.34509	12.1217	13.8466	8.71115	10.8811	12.4868	9.52444	10.6235	9.58926	9.09334	10.5174	10.6912	10.2499	9.91603	8.27473	8.60896	8.40612	10.582	9.13853	16.9284	10.8967	10.4068	8.44915	8.39883	13.6612	10.1288	10.1138	8.25319	9.96766	9.01505	10.9141	10.927	7.9909	12.1399	10.6162	8.4776	10.9004	10.3305
Pt24	9.55179	13.4036	9.02059	8.55953	10.7671	10.3861	9.04759	10.6021	8.31152	8.80035	8.95707	9.09537	8.69999	10.1885	7.75849	8.66235	8.45315	9.86958	8.53955	15.8715	10.0702	10.308	8.10779	8.77676	15.1302	11.0931	12.3351	9.34837	9.6401	9.97219	10.2666	10.6976	9.55723	12.9086	12.3669	8.86833	11.114	11.8709
Pt25	9.34946	11.4277	11.6918	8.60326	10.8712	12.4589	9.23704	10.7446	9.54969	9.36676	11.2035	10.2659	9.81614	11.1459	8.25432	8.63891	8.53582	10.8856	9.65768	16.6175	10.5104	9.31669	8.31764	8.24427	13.7489	10.5499	10.6878	8.37799	9.88634	9.15325	10.2313	11.2912	8.2737	12.4722	11.0188	8.49953	10.5559	10.9166

## Sheet: Table S4
	Table S4. Raw expression data of HSs (log2 scale).
	Treg/CD8 Markers																				Functional Genes					T cell signature									CD8 Markers
	HAVCR2	TNFRSF1B	TNFRSF9	TIGIT	ENTPD1	TNFRSF4	ICOS	PDCD1	PDCD1LG2	LAG3	TNFRSF18	IL2RA	CCR8	IL21R	CD226	CTLA4	FCRL3	CXCR3	CCR4	HLA-DRA	FOXP3	MKI67	IL-10	IKZF2	TGFB1	CD2	CD247	CD28	CD3G	GPR171	GZMK	KLRB1	TRAT1	TRBC1,TRBV25-1	CD8A	CD8B	GZMB	GNLY
HS 1	13.0475	15.3644	9.62921	10.3161	12.8507	10.5459	11.6096	11.3655	9.05306	9.28864	9.47996	9.97232	9.54554	12.8473	9.95992	9.97279	13.748	12.4927	10.2261	16.8032	10.1401	9.15165	8.2198	12.1886	11.5362	15.7428	15.5403	12.2729	14.0835	12.915	14.3712	13.1874	11.6267	17.4182	13.9308	11.0564	15.4427	16.5717
HS 2	12.6778	15.6238	9.70145	9.81038	13.5436	10.4587	10.6006	11.204	9.20477	9.62432	9.75238	10.5178	9.73878	12.3081	10.3053	9.16717	13.2261	12.1929	9.74586	16.0138	10.3822	9.17742	8.00079	11.8329	11.9938	14.9632	14.871	11.1803	13.5474	12.1172	12.9922	12.3603	10.7927	17.1984	13.2578	10.7621	13.4779	14.841
HS 3	11.7704	12.9397	9.54844	10.3643	12.7954	10.1214	11.1235	11.028	9.62326	9.26646	9.42274	10.7787	10.5607	12.4664	9.69087	9.14934	13.8386	12.3547	10.1951	16.7984	10.8795	9.36317	8.17313	11.1171	10.4594	14.8275	14.8308	11.6362	13.4055	13.0156	14.0438	13.1742	12.511	17.3092	14.1392	11.7995	13.4213	14.9878
HS 4	12.6979	14.8285	9.65569	10.1384	13.343	10.2737	11.9909	10.9839	8.82509	9.37419	9.62383	10.7338	9.18259	12.3385	10.3847	9.98485	13.7823	11.4793	9.82421	17.1343	10.7086	9.4537	8.49325	13.056	10.7931	15.4711	15.3599	12.6522	14.5328	14.111	15.2255	14.7521	12.8517	17.5683	14.5481	11.2782	14.0868	15.3109
HS 5	12.8982	14.9668	10.1181	9.78111	13.7336	10.2656	11.2781	10.8157	9.07935	8.5509	9.32526	10.2333	10.0249	11.92	9.72778	10.2384	13.5444	11.3497	9.47287	17.1779	10.7848	9.1895	8.16591	12.0939	11.1703	15.2348	15.1153	12.4494	14.0493	14.0032	14.7674	14.5675	12.6041	17.3564	13.8551	11.1562	14.2021	15.3394
HS 6	11.5516	13.6656	9.34276	9.91846	12.6502	10.2939	10.5051	11.1624	9.24232	9.0617	9.65684	10.9474	10.9687	12.6992	10.0997	9.10591	14.252	11.929	10.1833	15.7581	10.5354	9.7206	7.98237	11.6265	10.5675	14.4896	14.5416	11.3739	13.4654	13.4008	13.5565	12.464	11.0364	17.2735	13.8442	10.6157	13.241	14.8525
HS 7	11.5816	14.2036	9.80829	9.88289	14.0507	10.3628	10.7966	11.2845	9.14147	9.37704	9.55859	10.6363	10.7208	11.7938	9.53473	8.42991	13.468	11.8651	9.87013	16.2522	10.8374	10.0613	7.89197	10.8975	10.8699	14.4561	13.5615	10.8751	12.6371	12.9102	13.4474	12.6861	10.6361	17.1882	13.5505	10.7092	13.6943	14.4511
HS 8	12.0222	14.0634	9.0182	10.2443	12.893	10.4947	10.7842	10.8528	9.02067	9.84059	9.4072	10.6937	10.2977	12.1967	9.74024	8.79393	13.5835	11.9732	10.1827	16.7342	10.4642	9.9134	7.8888	11.0238	11.2523	14.7735	14.456	11.1464	12.4206	13.0993	13.6524	12.6021	11.1482	17.4155	13.6573	10.9387	13.7605	14.9026
HS 9	12.699	15.2272	9.20102	10.0241	12.7104	10.8798	11.8092	11.2841	8.89567	9.51542	9.82453	9.93547	9.54274	12.6354	10.1552	10.5524	14.1729	12.6268	9.91539	16.6058	10.7572	8.57255	7.93611	12.2302	11.6875	16.0218	15.7488	12.523	14.9452	13.5454	14.5602	13.746	11.835	17.9131	14.5252	11.0618	14.6007	15.985
HS 10	12.0068	14.0334	9.01981	9.51298	12.5734	10.5874	11.287	11.4399	9.01022	10.0124	9.3298	10.0836	9.96151	12.1299	9.11582	9.53035	12.7689	11.9694	9.71203	16.5033	10.4726	9.30843	8.91214	11.4634	11.0722	15.4352	14.7232	11.4511	14.1757	12.722	13.7498	13.324	11.39	17.4706	14.434	10.9999	12.9908	16.4781
HS 11	12.3086	15.495	10.2816	9.8346	13.7597	10.8663	11.2908	11.5357	9.02923	9.28854	9.32885	10.5592	9.35207	11.9459	9.55773	9.2631	13.1578	12.3092	8.70072	16.3921	10.6969	9.10237	8.15239	11.2174	12.2108	15.0477	14.9866	11.7188	14.0404	12.0774	13.2463	12.0719	9.95388	17.244	13.5761	10.9778	13.6327	15.4958
HS 12	12.2839	14.8288	8.45039	9.3357	13.2322	10.3286	11.7694	11.524	8.60962	9.33392	9.88142	10.5268	10.0796	13.1904	9.52736	10.1804	13.3392	12.3569	9.49153	15.9463	10.2941	9.03892	8.00652	12.9389	10.328	15.5586	15.0587	12.1439	13.6202	13.5408	15.6133	13.5489	11.5654	17.5022	13.857	10.8744	13.8657	14.3201
HS 13	12.4797	14.8704	9.27037	10.7724	13.0364	10.1715	12.102	10.8831	9.01335	9.20628	9.63791	10.2651	9.59378	11.7871	10.0358	10.736	13.3081	12.3993	8.99379	16.9027	10.4325	9.21856	8.18557	12.5277	11.5952	16.4	15.3427	13.0818	15.0933	13.834	15.4788	15.0888	13.3464	17.5591	15.3902	11.2894	14.2349	16.5077
HS 14	11.6681	13.8076	9.60964	10.2267	12.3179	10.4778	10.8512	11.7488	9.19279	10.0205	9.70077	10.4196	9.53395	11.8906	9.41891	9.74782	12.8431	11.8206	9.59625	16.505	11.2533	9.34239	8.30067	11.8612	10.8982	15.84	14.9876	11.2171	13.4345	12.3611	14.5277	13.6257	11.021	17.7207	14.5477	10.3593	13.8048	16.8325
HS 15	11.641	14.9192	9.40276	10.2138	12.9036	10.096	10.3057	11.4718	9.22627	9.2123	9.47944	10.1401	10.0312	11.908	9.23931	8.94043	13.0672	12.4326	9.53596	16.466	10.752	9.02799	8.3386	11.5907	11.8723	15.4757	15.1585	11.3975	13.7057	12.455	13.4331	12.6749	10.658	17.5201	14.6754	10.6877	13.6965	16.8878
HS 16	12.0105	14.7474	9.43202	9.95968	13.0189	10.6918	11.0585	11.2061	8.87101	9.39911	9.69669	10.1948	10.3167	12.0153	10.4933	9.83169	13.0201	12.0635	9.65105	16.2205	10.4583	8.96737	8.03562	12.4141	11.1404	15.3798	14.9814	11.7607	14.0239	12.9666	14.309	13.7202	11.7137	17.5051	14.8663	11.1817	13.038	16.3052
HS 17	12.2463	15.2789	11.3657	11.1301	13.1614	11.0435	10.3017	10.3152	8.77531	10.3588	9.75101	10.8164	9.45849	11.7895	10.1526	9.04748	13.5529	11.7341	8.86279	17.048	9.99406	9.23915	8.69568	11.1257	14.7425	14.7818	16.0449	13.285	13.3052	12.7042	13.8881	13.9771	12.3434	16.2891	13.8433	11.1124	14.4579	16.1223
HS 18	12.1172	13.9672	10.024	10.9066	12.5963	10.992	11.2027	10.9172	8.85212	9.75335	9.69096	10.084	9.54516	13.0512	9.72617	8.94293	14.4908	11.7073	9.60846	16.3252	10.3135	9.03878	7.75629	12.0108	14.4028	14.739	15.6499	11.3921	13.4318	13.6994	13.5426	12.3336	11.2924	16.9944	13.9353	11.8755	14.6396	14.5507
HS 19	11.5377	13.4767	10.244	10.8401	12.9185	10.9142	11.6242	10.7154	8.88435	9.31107	9.78467	9.97226	9.38405	12.3766	9.95284	9.56546	14.7639	10.8559	9.85918	17.0589	10.4132	8.75509	7.57856	12.3529	12.7103	15.002	14.9624	12.3218	14.0044	13.9499	13.9435	13.9051	12.962	16.8161	13.7587	11.9042	13.9249	14.1066
HS 20	12.207	14.9004	9.62628	11.6365	13.6738	10.5598	11.5791	10.7215	8.88911	10.996	10.1134	9.8103	9.13286	11.9371	10.8013	9.49715	14.4799	11.4058	9.38338	16.3756	10.1828	9.9407	8.11312	11.8486	13.8593	14.4547	14.8248	11.5399	14.2282	13.8712	14.0022	12.816	11.7418	16.4101	13.7472	10.8859	15.6946	15.3811
HS 21	12.0044	13.7491	10.0996	10.7544	12.6112	10.8659	11.462	10.837	9.17537	9.72986	9.89801	10.041	9.29235	12.3249	10.0498	8.90271	13.8903	11.3282	9.45796	15.7265	10.314	9.22641	7.88953	12.1128	13.6209	14.6146	15.0386	11.9882	14.2987	13.6648	13.5046	13.2615	12.3314	16.439	13.6257	11.443	14.7699	13.3392
HS 22	11.8923	14.4045	11.2226	10.4723	13.5733	10.9119	11.2855	10.7431	8.72062	9.86192	9.77985	10.3841	9.19638	11.9307	9.87891	8.91406	14.1271	11.338	9.75644	16.6148	10.228	9.00076	7.97585	11.4331	14.0672	14.589	15.2877	11.3064	13.4707	13.0169	13.0635	13.1987	10.8622	16.4429	13.6492	12.1741	14.5193	13.8417
HS 23	11.5015	13.5064	9.97887	10.9206	12.896	10.6843	11.3814	10.9842	8.48591	9.45043	9.24634	9.56478	9.50827	11.7604	10.0365	8.67462	14.2403	11.3221	9.6087	16.4455	10.4141	8.86242	7.65442	12.1645	12.9174	15.0506	14.9409	11.7571	14.4554	14.1398	14.2826	13.9934	12.8967	16.7531	14.1736	12.0791	14.2461	14.1765
HS 24	12.0022	14.1849	10.049	10.712	12.6407	10.9519	10.9752	11.0743	9.01399	9.72392	9.53941	9.82238	9.28667	12.0654	9.48569	8.83434	13.9903	11.5872	9.58062	15.7623	10.5922	9.04868	7.7765	11.2852	14.0438	14.6508	15.5082	11.5672	13.9403	12.7027	13.3671	13.2619	11.0841	16.63	13.4927	11.5402	15.104	15.3147
HS 25	11.526	13.3619	9.70363	11.3572	12.7518	10.9583	11.6091	11.0648	8.8881	9.9164	10.2197	10.3393	9.39165	12.6481	10.8567	9.3635	14.0217	11.3883	9.5005	17.1223	10.6243	8.8544	7.71493	12.547	14.0877	15.4516	14.9477	12.6322	14.533	13.9645	14.1332	14.95	13.7875	16.7282	14.4876	13.4685	14.3175	14.229
HS 26	12.5902	14.1501	10.05	11.3831	13.3642	10.9119	11.2578	11.2501	9.0727	9.96606	10.0319	10.1895	9.21089	12.0924	11.3908	9.46964	13.681	11.1935	9.46132	16.9865	10.2865	9.34521	7.70619	11.6747	14.272	14.328	14.7336	11.7425	13.3343	13.1425	14.1609	14.8387	12.829	15.9191	13.2752	11.8935	16.0362	15.1284
HS 27	11.6076	14.2579	11.007	11.7096	13.2715	10.9119	11.7227	10.3807	8.51672	9.98932	9.43363	9.83164	8.3276	11.8443	10.1423	8.49309	14.4684	11.6459	9.49023	16.8171	10.2948	9.80079	7.6768	12.4535	13.4387	15.1324	15.2844	11.6621	15.0428	14.3204	14.3777	13.727	12.3667	16.9868	14.4269	12.0093	14.2873	15.1179
HS 28	10.9234	14.1268	9.79586	11.8557	12.637	10.4511	11.6273	10.7102	9.08871	9.74616	9.65037	9.75857	9.57792	12.428	10.1288	9.32567	13.8793	11.9722	9.70801	14.2727	10.1154	9.84731	7.70266	12.6933	12.8655	14.5547	14.4015	12.4546	13.6843	13.4826	14.0387	12.7082	12.1999	16.2579	14.1138	11.304	14.6383	14.7823
HS 29	11.6467	14.1252	9.93202	11.0768	13.2143	10.9119	11.8371	10.828	8.73566	9.84605	9.6889	9.99553	9.35301	12.8978	10.516	9.0439	14.3145	11.5188	9.68949	16.9301	10.4166	8.72284	7.63038	12.5305	13.744	15.1614	15.3106	12.4137	13.6258	14.2529	14.114	13.9984	12.5723	16.8507	14.3866	12.128	14.3016	14.3908
HS 30	11.6054	14.3023	11.1068	10.9385	13.2706	10.704	11.6876	10.4772	8.59768	9.81519	9.7077	9.71277	9.26637	12.3999	10.2806	9.30481	14.3105	11.1043	9.61818	16.6393	9.91174	8.67969	7.70846	11.9297	13.6505	15.1217	15.3227	12.1822	13.9486	13.9361	14.0622	14.1823	12.2475	16.9568	13.7997	12.6251	14.355	13.7531
HS 31	12.2414	14.1455	10.0962	11.5214	13.4939	10.8131	11.9995	10.5887	8.79172	9.91731	10.1829	10.1208	8.98922	12.2565	10.4706	9.73659	14.3152	11.1534	9.66585	17.2402	10.099	8.85222	7.62775	12.6246	13.3549	15.0993	15.1063	12.7398	14.2497	13.7436	14.3797	14.4077	13.2641	16.7516	13.8719	12.5412	14.839	14.8177
HS 32	12.0801	13.9684	9.71275	11.2604	12.5166	11.4791	11.2369	10.8667	8.96936	9.70132	9.88298	10.062	9.78619	12.1268	9.84966	9.60503	13.8828	11.5836	9.98162	16.0207	10.4931	8.8712	8.33722	12.3575	13.744	14.9225	14.6819	12.4311	13.1259	13.1001	13.8945	13.8848	11.7669	16.4997	13.3719	11.7395	13.9808	13.6654
HS 33	11.8274	14.1921	9.98746	10.5857	12.5582	11.3464	11.0557	11.0615	9.40246	9.55526	9.93125	10.3214	9.56786	11.5921	9.75527	8.97045	13.6288	11.1043	9.54222	16.2094	10.5379	9.14001	7.76785	11.2486	13.9596	14.4943	14.6546	11.8242	13.6341	12.5055	12.8337	12.325	11.6811	16.3844	13.1735	11.5246	13.5192	13.7051
HS 34	11.7088	14.4752	10.3112	11.2322	12.6036	11.4107	10.9813	11.3608	9.12448	9.33575	10.089	9.88899	9.31676	12.2086	9.80974	9.05015	14.4149	11.2595	9.65267	15.7708	10.4925	9.28935	7.95047	11.6718	14.0276	15.1363	15.0736	12.1588	13.6843	13.4621	13.5719	13.4571	11.9486	16.874	13.6135	11.8256	14.6745	15.0176
HS 35	10.4737	13.8597	9.23594	11.3644	12.7144	11.0608	11.4056	11.0632	9.2723	9.95276	9.80671	9.87931	9.52017	12.216	10.3779	8.85209	14.5139	10.8389	9.59048	15.1758	10.6205	9.00082	7.74685	12.8058	12.483	14.6386	14.7593	11.9925	12.7016	13.5571	13.2413	13.0266	12.3736	15.7791	13.5334	11.578	14.8613	14.9957
HS 36	11.9312	14.7315	10.0635	11.4141	13.4806	11.7949	11.7359	10.9324	8.4475	10.4621	10.1857	10.0375	9.31723	12.7376	10.5424	9.74182	14.562	11.9314	9.32353	15.6692	10.6123	9.1457	7.38431	12.3997	14.2269	15.2226	15.5192	12.2248	14.0495	13.781	14.3425	14.2067	11.1259	16.9985	14.2696	11.9897	15.3781	15.0652
HS 37	11.7517	13.695	10.7049	11.2594	13.474	11.1191	11.5543	10.8329	9.13883	9.61464	9.92997	10.1733	9.29191	12.2461	10.7649	9.42671	13.7295	11.3838	9.72491	16.717	10.3338	8.78414	8.03188	11.7139	13.8808	0	14.6948	12.0501	13.6057	13.6232	15.0483	15.1391	13.4752	16.2958	13.6901	12.2653	14.3724	14.5924
HS 38	12.1819	13.7271	9.82074	10.464	12.5996	11.0507	10.907	11.0431	9.25385	9.46262	10.1882	9.97156	10.0277	12.3558	9.36901	8.49309	13.3179	11.3363	9.69733	15.7661	10.4745	8.86731	8.35962	11.6749	13.3461	13.8936	14.1963	11.3704	13.4076	12.5965	12.9046	11.9226	11.0646	15.9473	13.3723	11.3211	13.9693	13.749
HS 39	12.288	14.3822	10.6654	11.7864	13.6787	11.2956	11.8632	10.6015	8.63125	9.95646	10.2183	9.90725	8.81144	11.9593	11.3995	9.20845	13.2543	11.8365	9.4686	16.8765	10.1118	8.35597	8.06269	11.6484	14.4457	14.9001	15.2279	12.5518	13.7538	13.7806	14.82	15.1882	13.7855	16.7378	13.5611	12.4033	15.4655	14.297
HS 40	11.9938	14.4328	10.8598	11.3079	13.1559	10.9119	10.3114	11.2116	8.86381	9.80629	10.2668	9.57454	9.29565	11.021	10.0889	9.09832	12.3577	11.2825	9.49033	16.8715	11.0879	8.89072	7.87964	11.1689	14.2781	14.6194	14.6185	11.4341	13.318	12.372	14.0514	15.4976	12.6814	16.1746	13.6947	11.4938	15.2779	15.5489
HS 41	12.113	14.1412	10.7419	11.3656	12.8955	11.1502	10.8213	10.9082	8.76334	9.78429	10.0671	10.0593	9.35933	12.0109	10.9259	8.99882	13.2811	11.3226	9.36534	16.6025	10.5051	9.07663	7.85094	11.1639	14.2106	14.6035	14.6197	11.9	13.3468	12.4279	14.0705	15.4258	12.8635	15.9991	13.8628	11.694	14.9701	14.5955
HS 42	12.9918	14.3056	9.42352	11.5223	13.2508	10.4567	11.7028	10.8421	9.06525	10.0138	9.95169	9.72115	9.47291	11.4818	10.6857	9.9421	14.5711	10.9775	9.3932	17.6242	9.9732	9.50682	8.48442	12.8783	11.8805	14.3644	15.0809	13.3736	14.4921	14.782	14.7095	13.4972	14.108	16.2145	13.3489	12.0313	14.0997	13.571
HS 43	12.276	13.9293	9.53275	11.1186	12.6097	10.4263	12.1573	10.5363	8.88487	10.3591	10.0776	9.58703	9.22899	11.7348	9.91897	9.71507	14.5058	11.5116	9.40727	17.1936	10.6904	9.12122	8.86493	12.7868	14.4531	15.5285	16.263	13.1559	13.0452	15.9292	14.4875	15.7944	13.6296	16.634	14.1721	12.4414	16.1948	15.5513
HS 44	12.6173	14.2234	10.2277	10.5165	13.4272	10.6744	10.1772	11.3026	8.97553	9.15694	9.93462	9.40126	9.8312	11.4993	9.29025	8.74504	13.5408	10.7873	9.84546	17.0686	10.3666	8.93204	8.87354	11.3108	11.8371	13.1898	14.2085	11.0326	12.8135	13.3862	12.9971	13.3424	11.7118	14.9373	11.7768	10.217	13.9662	14.4571
HS 45	12.3516	13.6906	9.54442	10.8225	12.7593	10.2635	11.5397	11.2078	8.88121	9.9026	9.87049	9.30127	9.57126	11.5441	10.3796	9.46326	15.4882	11.0721	9.64803	16.93	9.95799	8.53885	8.49157	12.7428	11.5275	14.9239	15.3861	13.1024	14.3796	16.4307	14.205	13.3039	13.5954	16.8285	14.0201	13.2684	15.3151	14.6943
HS 46	11.3851	13.2902	10.5295	11.0841	13.062	10.8204	11.7037	10.0739	8.73027	9.55319	9.77658	10.0739	9.48776	11.9455	10.0729	9.04097	15.0491	11.1049	9.48651	17.3974	9.52438	9.0751	8.60929	13.0765	13.3008	14.4391	15.8805	12.9506	11.8987	14.4543	13.3677	14.9704	12.892	16.4053	13.1143	11.8907	14.821	14.1555
HS 47	13.0043	14.6308	9.72091	11.0649	13.9357	10.3016	11.4778	10.8873	9.13396	9.81882	10.3439	9.4228	9.31306	11.0749	10.687	10.4778	14.987	11.4039	9.77167	16.7779	9.71012	9.73782	8.37347	12.9737	12.6355	14.4215	15.2648	12.8127	14.0377	15.8131	14.9567	13.578	13.0531	16.4208	14.0895	12.3937	15.5471	15.3773
HS 48	11.2769	12.7353	9.59016	11.6004	12.8172	10.5478	11.5608	10.1249	8.97539	9.66228	9.45679	9.65304	9.10171	11.7678	10.4787	9.41153	15.5714	12.1422	9.83017	17.6355	9.74111	10.3324	8.41359	13.3296	13.2409	14.9851	15.7335	13.2517	12.2538	14.7753	15.2829	15.2942	13.5118	16.2444	14.7249	13.1439	14.4682	15.5938
HS 49	12.1314	14.4767	10.4384	10.9119	13.697	10.7595	11.05	10.6134	8.58935	10.0128	10.0419	9.30779	9.45798	11.5975	10.6132	9.817	14.8548	11.1419	9.91138	17.0681	9.74973	8.64803	8.60818	12.7635	12.2136	14.8226	14.9175	13.7824	14.2114	14.6477	14.6388	14.5949	13.9726	16.5842	14.3504	13.3298	12.7649	13.0044
HS 50	11.4169	14.2083	9.99182	10.708	12.7825	10.5163	11.1776	10.8963	9.2123	9.64748	10.0584	9.27847	9.62806	11.8799	9.87033	8.60292	14.6994	11.1404	10.0742	17.2523	9.70468	9.26761	8.48006	12.6684	11.4646	14.6244	15.972	13.0586	14.639	14.7754	14.0846	14.9714	13.4006	16.561	12.9278	11.7795	14.8322	14.4872
HS 51	12.8718	14.1134	9.86389	10.9386	13.9867	10.6233	10.897	11.1555	9.20163	9.7154	9.54222	9.56769	9.94021	11.4935	9.80386	9.93425	16.1396	11.1117	9.94799	14.7082	9.84613	8.86978	8.73308	12.6796	10.3434	14.3129	13.1583	12.7222	12.2354	13.5867	15.3578	15.6971	12.5824	16.0369	13.9506	10.0339	14.9164	13.7662
HS 52	11.1476	12.5842	9.78169	10.6677	12.9111	11.0794	11.2728	10.4025	9.04346	9.38565	9.86799	10.1907	10.3736	11.2238	10.1381	9.14815	15.3664	11.4906	10.1274	16.56	10.0409	9.37339	8.60415	12.4906	12.3111	14.5051	15.1704	12.8405	12.1416	14.0514	13.8268	14.1187	12.7527	15.7994	13.4473	11.8125	13.9255	14.5149
HS 53	11.8846	14.5179	10.1153	10.9715	13.1719	10.745	11.467	10.5696	9.08111	9.45896	10.1868	9.93174	9.5871	11.745	10.2703	9.39459	15.2	11.5694	10.0043	17.6453	9.64575	9.09178	8.6115	13.4175	12.1639	15.1102	16.013	13.1623	13.5153	14.7169	14.1762	14.3995	13.8818	16.891	14.2575	12.8065	14.3237	14.2588
HS 54	11.5886	13.2078	10.0789	10.5897	13.3807	11.0961	11.1711	10.5823	9.15606	9.35689	10.1724	10.2461	9.57939	11.2381	10.0159	9.39973	14.3112	11.2195	9.68783	17.1206	9.92072	8.94918	8.89639	12.5433	12.8997	14.5987	15.2735	12.8336	11.8679	14.2503	14.6461	15.0016	12.7264	16.0616	12.8731	11.4568	14.6481	14.3249
HS 55	12.5631	15.0994	10.6574	10.8423	13.2827	10.8463	10.895	10.7265	9.13581	10.135	9.98973	9.87041	9.55666	11.4316	10.0113	9.46926	14.5268	12.2392	9.90313	16.7307	9.94593	8.93189	8.9659	12.4829	12.9838	14.5798	16.0543	12.4507	13.0312	14.1405	13.9533	13.5819	12.2596	16.7471	14.4267	11.9465	15.07	14.9237
HS 56	12.1761	15.2829	10.5339	11.0127	13.9789	10.8483	11.1338	11.0383	8.93575	9.67182	10.3286	9.41642	9.55136	11.253	10.0614	9.97724	15.0478	11.1412	9.25842	17.4461	9.72916	9.03631	8.77508	12.7189	12.2909	14.0253	15.2302	12.7248	12.3115	13.7895	13.5691	13.7857	12.9996	16.3229	13.0904	11.212	13.9581	14.0851
HS 57	11.2349	14.3837	10.1023	11.092	13.2048	11.5492	11.0006	11.4205	8.9528	10.1051	9.84398	9.53064	9.26301	11.5971	9.18611	8.81381	14.41	11.885	9.68043	16.8549	10.5528	9.39034	9.24058	11.7551	14.6201	15.1034	15.1272	12.5695	12.4373	14.9758	14.6227	13.6828	12.6794	16.6246	14.1474	12.7919	13.2989	14.2455
HS 58	11.3607	13.4203	9.3755	10.2269	12.7359	10.7559	11.8216	10.8704	8.91438	8.41253	10.1809	9.99438	9.80848	11.5502	9.33107	9.52174	14.2857	11.1513	9.46834	17.2364	10.1524	9.00837	8.64814	13.4824	13.8959	15.3999	15.6008	13.5534	12.6527	15.4842	13.9762	14.4871	13.7541	16.6644	13.2569	11.9698	13.8334	14.7342
HS 59	11.7908	14.234	10.0898	11.2939	12.8552	10.4838	11.0963	10.9372	8.59612	9.79696	9.79721	9.20486	9.52536	11.5412	9.91338	9.3075	15.4867	11.2297	9.92656	17.33	9.97077	9.40606	8.6647	12.9318	12.2992	14.878	15.61	12.9012	13.9257	14.9303	13.705	13.2028	13.1026	16.8248	13.8029	12.117	14.1769	14.8887
HS 60	11.8579	13.4278	9.40954	10.7688	13.0977	10.8205	11.6109	10.7963	9.16179	9.97496	9.87587	10.0341	9.62901	11.7391	9.96809	9.74398	14.7448	11.6619	9.28716	16.7268	9.88096	9.48498	8.80826	12.6881	13.099	14.8197	15.188	12.8315	12.1566	14.9368	14.2059	13.8533	12.7833	16.1131	13.3546	11.7117	14.908	14.3202
HS 61	12.1077	13.7376	9.62512	11.1212	12.6147	10.5874	11.8858	10.6777	8.90662	10.0287	10.5172	9.6012	9.23292	11.7612	10.3473	9.29653	15.9152	11.3254	9.79159	17.4577	9.6305	9.20122	8.75786	13.6161	11.5022	14.8363	15.8161	13.4427	14.0565	15.4844	14.8657	14.7115	13.9302	16.847	14.2569	12.9726	14.5686	15.2364
HS 62	12.3219	14.3306	9.72347	10.9242	13.2534	10.8477	11.1564	10.7875	9.08868	9.79511	9.98344	10.2558	9.99111	11.7808	9.89902	9.32699	14.9625	11.2113	9.92478	17.1275	10.0867	9.04917	8.8963	11.9468	14.0486	14.8124	15.4644	12.7047	11.8352	14.6999	14.4563	15.4568	12.8949	15.8916	11.8686	9.75353	15.3754	15.4157
HS 63	12.1385	14.3278	10.034	10.9338	14.1149	11.0864	11.9413	10.7875	8.93976	9.54765	9.94899	9.56255	9.58489	11.0643	10.5095	9.92511	14.0629	10.9566	9.59334	16.8871	9.55349	9.02625	8.53811	12.3601	11.9017	14.7063	14.8816	13.8057	14.067	14.8239	14.669	14.5529	14.0574	16.3498	13.4716	12.9712	12.4741	13.5664
HS 64	11.7792	13.793	9.32542	11.194	12.983	10.8818	12.1618	10.6988	8.76354	9.21936	9.97022	9.68968	9.17852	11.6032	11.0279	9.49675	15.68	10.6754	9.65361	17.5496	9.84138	9.07529	8.24232	14.0951	11.6439	15.1241	15.9601	14.2527	15.575	15.4948	15.0802	15.0256	14.0808	16.7577	14.2206	13.7171	14.9185	15.1072
HS 65	11.3419	12.7498	9.3886	10.999	12.9109	11.0169	11.5625	10.8993	8.68331	9.42869	9.95412	10.1239	9.39019	11.6463	10.2527	9.28306	15.6929	11.6017	9.57037	17.1842	10.0022	9.26688	8.80142	12.6545	12.6429	14.7379	15.6807	12.9742	11.8871	14.9341	14.0619	15.1295	12.9407	16.1402	13.2993	12.2003	15.0247	14.6577
HS 66	12.3521	14.8979	10.2141	10.9869	13.0281	10.7693	10.8152	11.0834	9.13666	10.0527	10.3499	9.67221	10.0801	11.8154	10.1109	8.90659	15.1635	11.208	10.1325	17.3388	10.1707	9.63623	8.66963	12.5319	12.3057	14.4016	15.3215	11.9144	14.2085	14.3565	13.903	12.8209	11.6837	16.423	14.1091	11.2633	15.3009	15.7548
HS 67	11.9254	14.4514	9.86267	11.0006	14.114	10.5943	11.4013	10.7661	8.97734	9.48333	10.2749	9.21201	9.20496	11.3924	10.046	9.59201	15.1284	10.9033	9.36918	17.6244	9.58126	8.87596	8.70252	12.8381	11.4936	14.3992	15.0246	13.2261	14.5425	15.3377	14.3665	14.5511	13.3759	16.5577	13.4993	12.7434	13.905	13.9448
HS 68	12.415	14.8047	10.2649	10.7036	13.2248	10.808	10.9268	10.7848	9.09611	9.79597	9.71927	9.38937	9.54741	11.6618	9.62872	9.19613	15.6004	11.8813	9.70169	17.0795	9.89957	9.11116	8.33628	12.6097	12.6192	14.4352	15.6748	12.5025	13.3343	14.1683	13.1302	12.9443	12.1723	16.8606	13.6799	11.861	14.8266	14.281
HS 69	12.0506	13.1654	9.64286	11.9025	12.7224	11.4634	11.0279	10.4117	9.10737	10.0003	10.2555	10.0898	9.98861	11.4853	10.3549	9.17998	15.1494	11.5316	10.107	16.2223	10.1264	9.63212	8.89163	12.1728	12.947	14.1214	15.33	12.6269	11.8726	14.6297	14.0945	14.6944	12.4784	15.7404	13.5182	11.1485	15.2345	14.8424
HS 70	11.6258	14.4767	9.98961	11.0634	12.7048	10.9853	11.1475	10.9844	8.99025	10.5557	9.9264	9.41466	9.48424	11.4179	10.3862	8.58624	15.6342	10.9993	9.85699	17.6439	10.0921	9.27989	8.23702	12.1102	11.9881	15.1246	15.4871	11.8144	15.479	15.5182	14.8635	13.6815	12.6567	16.6771	15.2387	13.5578	15.3434	15.685
HS 71	11.4902	15.3806	11.5798	10.8275	13.0069	10.8982	10.4532	11.3707	8.99129	9.68939	9.82963	9.26587	9.97811	11.44	9.26303	8.94207	14.2863	11.9529	9.68573	16.6221	10.3337	9.35595	8.61919	10.1378	12.7596	14.2706	14.7435	11.1229	13.1548	13.5929	12.8673	12.3687	10.9239	16.4037	13.8556	11.6036	13.1749	14.283
HS 72	12.1449	14.5468	10.1012	11.5719	13.2771	10.9922	11.4277	10.6998	8.9208	9.82117	10.6026	9.49528	9.61614	11.6569	10.4285	9.89046	15.0699	11.3664	9.6256	17.5011	9.57319	9.07114	8.42177	12.3971	12.1308	14.9165	15.5826	13.4162	14.7218	15.5467	15.4453	14.9449	13.3034	16.7484	14.2639	13.2601	15.0946	15.436
HS 73	11.93	14.0912	10.52	9.9486	12.9329	11.0564	11.51	10.7769	9.66899	9.60175	9.91749	10.0147	9.19975	12.025	9.11059	8.79776	13.8162	10.8704	10.2814	15.9167	10.0499	9.26264	8.56236	10.6076	12.5691	14.2359	15.0201	11.8533	13.8925	14.1102	12.7739	13.4204	12.1164	15.7614	13.4627	11.3788	12.9465	14.0509
HS 74	12.2907	14.767	10.8363	10.5456	13.0672	11.5499	11.8413	10.7788	9.07932	10.1403	9.71344	10.2145	8.41958	12.1971	10.2308	9.50702	14.6639	11.6538	9.69103	16.1592	9.91025	10.2101	8.10108	11.9583	12.9435	15.2475	15.9519	12.703	15.0294	15.3233	14.8531	14.6887	13.0491	16.7341	14.3422	12.7586	14.3038	16.061
HS 75	11.7345	14.2979	10.445	10.3335	13.9853	10.6418	11.2528	10.0247	9.72613	9.98125	9.59117	10.3016	9.73818	12.2348	9.98125	9.84116	14.0245	10.9439	10.2529	16.3967	9.59604	8.4782	7.75922	10.458	12.2368	14.3343	15.5845	12.3108	13.5895	13.7431	13.0894	13.1823	12.4786	16.3158	14.0737	11.3282	13.2872	14.2769
HS 76	14.0301	15.4682	9.58532	12.528	14.5037	8.97002	14.0088	9.63488	6.98993	9.98257	8.87283	10.2176	7.29783	13.9677	13.2887	12.7771	13.868	11.1509	8.39129	16.4538	9.25063	10.3284	6.25229	14.9414	12.4592	15.056	15.2493	14.4534	15.7622	14.1963	15.6595	15.3687	15.0485	16.3337	15.4737	13.054	16.3536	16.5919
HS 77	13.9489	15.8488	9.81578	12.3077	13.9198	8.85003	13.3622	9.61174	7.55313	10.8941	8.6401	9.76193	7.20574	14.068	11.9087	12.3889	14.361	11.4913	8.25602	16.2981	9.23451	11.2965	6.34163	14.3521	12.7476	15.0795	15.2547	14.1482	15.1844	14.4473	15.5264	13.0917	13.8897	16.5437	15.9477	12.9671	16.0169	16.2107
HS 78	13.3289	15.2439	9.4407	11.6082	13.8896	8.67807	13.8703	9.42572	7.06609	9.93165	8.69982	10.2787	7.22294	14.1899	11.9881	12.9559	14.3805	11.7532	8.21291	16.1735	9.11288	11.4719	6.14568	14.923	12.5428	15.3637	15.3524	14.6548	15.7343	14.5065	15.906	14.4233	14.6597	16.5909	16.0723	14.1706	15.3953	15.8227
HS 79	13.8279	15.1717	9.88203	11.42	14.4175	8.63833	14.0795	9.2447	6.77466	10.2353	8.60314	9.56822	7.57418	13.3026	13.0636	12.8708	14.257	10.9353	7.78011	16.4496	8.88631	10.0505	6.35931	15.2168	11.9085	15.1339	15.0709	15.0207	16.034	13.9323	16.0071	15.8889	15.4347	16.1964	15.8635	13.59	15.7656	16.0572
HS 80	13.0289	14.6527	10.0299	11.4446	14.0181	8.27282	14.4102	9.08961	6.85125	8.99636	8.50379	10.5301	7.09276	13.9121	12.8708	12.8623	14.152	11.0096	8.11379	16.3938	8.97822	9.76411	5.96417	15.3116	11.6114	15.3563	15.2954	15.0667	16.1804	14.1508	16.3107	14.7804	15.6892	16.4991	16.0789	13.4866	15.4277	15.3013
HS 81	13.8603	15.2958	10.1218	11.9397	14.2502	8.68912	13.3929	9.42249	7.10066	9.3699	9.201	10.6929	7.14231	13.6838	12.5126	12.4831	14.6301	11.4184	8.09038	16.6109	8.99124	10.0068	6.48848	15.1015	11.9308	15.064	15.1736	14.944	15.3049	14.0311	15.8418	14.6532	15.1835	16.4856	15.9243	13.0604	15.6916	15.7661
HS 82	13.6432	15.4051	10.0743	12.2463	14.1646	8.55666	14.0501	9.66334	7.52231	11.0917	8.98516	9.52576	7.13894	14.4027	12.7656	12.9506	14.1082	11.5437	8.31601	16.4766	9.35414	11.5831	6.57137	14.9193	12.0437	15.2867	15.1361	14.55	15.6539	13.8912	15.779	14.7089	14.8776	16.3429	16.0833	13.4909	16.1958	16.4984
HS 83	14.2987	15.4952	8.91376	12.6976	14.5025	8.60977	14.0675	9.86497	6.90075	12.0375	8.42865	9.78311	7.00607	13.7438	13.1437	13.6753	14.4297	12.3613	8.21126	16.3184	8.98091	12.6276	6.39197	14.9776	12.0101	15.5859	15.3108	14.9351	15.8058	14.5707	15.9256	14.8855	14.9978	16.4158	16.147	13.8644	16.4519	16.4093
HS 84	13.4508	15.4981	9.9578	11.7525	14.2703	8.66825	13.5228	9.63359	7.01737	9.67925	9.22595	10.2234	7.21286	13.9068	11.9377	12.2864	14.1163	11.3268	8.28383	16.4578	9.2499	10.4436	6.10706	14.7726	12.4653	15.173	15.2482	14.4557	15.6639	14.2948	15.7989	14.3894	14.168	16.5683	15.6117	12.9949	15.1055	15.5937
HS 85	12.9905	15.2311	9.89539	11.9892	14.7242	8.63594	13.6836	9.62293	7.11145	9.9799	8.83513	10.1231	7.30524	13.5731	12.8568	13.104	14.2776	10.6649	8.30378	16.5213	8.97094	10.7491	5.99005	15.0701	11.5438	15.2096	14.7909	14.3811	15.7613	13.7273	16.0198	14.9374	14.5244	16.1848	15.9714	13.5737	15.509	15.3684
HS 86	13.7286	15.6158	9.49315	11.5085	14.4903	8.8953	13.7222	9.4143	7.0054	9.69749	8.66014	10.5062	7.34722	13.4864	11.7413	12.3874	14.4725	11.2613	8.29251	16.5081	9.35191	10.7763	6.73742	14.613	12.4818	15.1184	15.0479	14.3752	15.8348	14.3292	15.7264	14.5338	15.102	16.4519	15.4385	13.1325	14.594	15.3399
HS 87	13.5829	15.5608	9.18626	11.8273	13.7331	8.67405	13.5524	9.63684	6.93263	9.64735	8.98704	10.203	7.19987	14.3003	12.0848	12.6002	14.6004	11.4882	8.2926	16.4034	9.39573	10.7403	6.52638	14.8841	12.6933	15.1417	15.3678	14.2679	15.3814	14.3817	15.7285	14.103	14.384	16.484	15.7218	13.3142	15.924	15.8484
HS 88	13.9175	14.8314	9.46504	11.559	14.1416	8.36405	14.6351	8.91713	7.05355	9.68287	8.68836	10.1474	7.06942	13.1059	13.4476	13.5767	14.0665	11.1867	8.26059	16.461	8.5719	11.9159	6.73145	15.4669	11.4679	15.1659	14.9934	15.0842	16.0642	13.9701	16.0159	15.056	15.5581	16.3058	15.7383	13.495	16.1174	15.8129
HS 89	13.9662	16.1203	11.4668	11.6005	14.907	9.57926	12.3362	9.65304	7.49929	9.75896	9.03205	10.1482	7.69738	13.2576	11.8229	12.2123	14.1313	10.6587	8.26847	16.5294	9.09347	9.71595	6.26228	13.5688	12.7909	14.4135	14.1149	13.6358	14.3171	13.0767	15.0496	14.1454	13.7565	16.0424	14.7851	11.1652	15.2269	15.5585
HS 90	14.2471	15.0282	9.38905	12.566	14.5285	8.84615	14.6699	9.95603	7.64926	11.8769	9.10502	10.2942	7.21675	13.7653	13.3463	14.1916	14.2632	12.3241	8.12593	16.3553	9.14718	13.0564	6.54473	15.1709	11.7106	15.4562	15.1405	14.761	16.1179	14.2834	16.0553	15.0791	15.1127	16.2515	15.9249	13.9714	16.5569	16.8805
HS 91	14.1018	15.3819	9.74745	11.8624	14.716	8.80319	13.6227	9.54498	6.77466	9.90161	8.8896	10.526	7.62037	13.2562	12.9156	12.6799	14.546	11.6853	8.50605	16.3021	9.07732	11.7672	6.19101	14.917	11.9835	15.164	15.1103	14.6408	15.6391	14.0631	15.7942	15.2757	15.0159	16.3765	15.7292	13.4428	16.0041	16.2909
HS 92	14.0132	15.4624	9.93503	11.78	15.2128	9.1997	13.018	9.38903	6.96544	10.0985	9.03906	9.38452	7.2902	12.2556	13.1799	12.7023	13.9226	10.6791	8.09001	16.2048	8.81477	12.5984	7.06673	14.3355	12.2753	14.3935	14.4873	14.1976	15.2488	12.8146	15.4779	15.2088	14.9891	15.8434	14.7742	12.1279	16.2443	15.5707
HS 93	13.7573	15.6052	10.5871	12.0057	14.6257	8.8327	13.6862	9.42832	8.20906	10.5046	8.69394	11.8369	7.41117	13.518	12.8337	12.2673	14.2	11.2706	8.02281	16.4766	8.89736	11.5926	6.0054	14.7455	12.353	15.0731	15.1036	14.6224	15.5363	14.0953	15.6804	14.4557	14.9021	16.4491	15.8692	13.446	16.1979	15.7502
